# Supplementary material for: Humic Acid Enhances Soil Fertility and Microbial Diversity Under Optimized Nitrogen Fertilization in Quinoa Rhizosphere
Source: Plants (Basel). 2025 Dec 17;14(24):3850. doi: 10.3390/plants14243850 (PMC12736530; doi:10.3390/plants14243850)
Supplement: Supplementary file 1 [file plants-14-03850-s001.zip]

Archive with 1 entries (1 files):
- plants-3967813-supplementary.pdf
